# Supplementary material for: Unlike Chloroquine, Mefloquine Inhibits SARS-CoV-2 Infection in Physiologically Relevant Cells
Source: Viruses. 2022 Feb 11;14(2):374. doi: 10.3390/v14020374 (PMC8874959; doi:10.3390/v14020374)
Supplement: Supplementary file 1 [file viruses-14-00374-s001.zip]

Archive with 1 entries (1 files):
- viruses-1509221-supplementary.pdf
